# Supplementary material for: Herbal Compounds Dauricine and Isoliensinine Impede SARS-CoV-2 Viral Entry
Source: Biomedicines. 2023 Oct 27;11(11):2914. doi: 10.3390/biomedicines11112914 (PMC10669532; doi:10.3390/biomedicines11112914)
Supplement: Supplementary file 1 [file biomedicines-11-02914-s001.zip]

Archive with 1 entries (1 files):
- biomedicines-2654942-SI.pdf
